# Supplementary material for: A reference genome for Bluegill (Centrarchidae: Lepomis macrochirus)
Source: G3 (Bethesda). 2023 Jan 23;13(3):jkad019. doi: 10.1093/g3journal/jkad019 (PMC9997549; doi:10.1093/g3journal/jkad019)
Supplement: jkad019_Supplementary_Data [file jkad019_supplementary_data.xlsx]

## Sheet: Supplemental Table 1
FAK ID	Date run	Run Name	Sample	# reads (pass)	# bases (GB; pass)	avg length	Median Length	avg Q	Median Q	Notes
FAK20235	2018-10-25	CHA532_bluegill_sunfish_ONT_data_20181025_20190503	DTG_DNA_378	923153	5956657118	6452.5	3940	9.5	10.2	400 ng input; standard RAP protocol + extended ligation time
FAK19775	2018-10-17	CHA532_bluegill_sunfish_ONT_data_20181017_20190503	DTG_DNA_378	407795	3019504567	7404.5	5012	10.2	10.5	3 µg into ONT RAP protocol; 1.25 µl FRA, extended ligation time
FAK20240	2018-10-12	CHA532_bluegill_sunfish_ONT_data_20181012_20190503	DTG_DNA_378	204145	1294705041	6831.9	4358	9.9	10.1	4 µg into ONT RAP protocol; 1.5 µl FRA, extended ligation time
FAK20274	2018-10-19	CHA532_bluegill_sunfish_ONT_data_20181019_20190503	DTG_DNA_378	565003	3584622148	6344.4	4340	10.2	10.4	3 µg into ONT RAP protocol; 1 µl FRA, extended ligation time
FAK19702	2018-10-23	CHA532_bluegill_sunfish_ONT_data_20181023_20190503	DTG_DNA_378	624648	4322491305	6919.9	4357	10.2	10.4	400 ng input; standard RAP protocol
FAK20464	2018-10-08	CHA532_bluegill_sunfish_ONT_data_20181008_2204_20190503	DTG_DNA_378	570562	4461594775	7189.6	5152	10.6	10.7	1 µg into ONT RAP protocol; 1.5µl FRA, extended ligation time
FAK20230	2018-11-01	CHA532_bluegill_sunfish_ONT_data_20181102_20190503	DTG_DNA_378	1093178	6400465863	5854.9	3649	9.4	10	400 ng input; standard RAP protocol + extended ligation time
FAK20309	2018-10-10	CHA532_bluegill_sunfish_ONT_data_20181010_2313_20190503	DTG_DNA_378	447762	3912630019	8738.2	5978	10.3	10.5	2 µg into ONT RAP protocol; 1.5 µl FRA, extended ligation time
				Sum # reads	Sum # bases	Mean avg. length
				4836246	32952670836	6966.99

## Sheet: Supplemental Table 2
Class	Type	Group	Number of elements	Length Occupied (BP)	Percentage of Sequence
Retroelements			236448	82691241	0.093
	SINEs:		24356	3268488	0.0037
	Penelope		6111	1589646	0.0018
	LINEs:		135496	47998211	0.054
		CRE/SLACS	0	0	0
		L2/CR1/Rex	98871	33516076	0.0377
		R1/LOA/Jockey	6209	2000291	0.0022
		R2/R4/NeSL	3312	2123238	0.0024
		RTE/Bov-B	12452	4632418	0.0052
		L1/CIN4	2874	1794863	0.002
	LTR elements:		76596	31424542	0.0353
		BEL/Pao	10259	5503493	0.0062
		Ty1/Copia	3000	1539717	0.0017
		Gypsy/DIRS1	16026	10487542	0.0118
		Retroviral	9173	4794243	0.0054
DNA transposons			392414	82212888	0.0925
	hobo-Activator		183996	35634465	0.0401
	Tc1-IS630-Pogo		67012	15483165	0.0174
	En-Spm		0	0
	MuDR-IS905		0	0
	PiggyBac		550	251214	0.0003
	Tourist/Harbinger		41664	10958610	0.0123
	Other (Mirage, P-element, Transib)		13402	3400389	0.0038
Rolling-circles:			16311	13502492	0.0152
Unclassified:			765612	139796979	0.1572
Total interspersed repeats:				304701108	0.3427
Small RNA:			7341	2273731	0.0026
Satellites:			335	77400	0.0001
Simple repeats:			279378	12776362	0.0144
Low complexity:			34289	1883849	0.0021

## Sheet: Supplemental Table 3
Taxon	Lepomis macrochirus (this paper)		Micropterus dolomieu		Micropterus floridanus		Micropterus salmoides I		Micropterus salmoides II		Micropterus salmoides III
Common Name	Bluegill Sunfish		Smallmouth Bass		Florida Bass		Largemouth Bass		Largemouth Bass		Largemouth Bass
Accession	-		GCF_021292245.1		GCA_002592385.1		GCF_014851395.1		GCA_022435785.1		GCA_019677235.1
Base Pairs	889085860		829587215		1001521525		963613914		844893128		877669248
Scaffolds/Contigs	1841		15020		249768		4753		144		202
Average Length	482936		55232.2		4009.81		202738		5.86731e+06		4.3449e+06
Largest	52096719		55153512		242950		67390012		54209227		56195885
N50	36130255	12	34173225	11	10978	23345	36481429	12	35769121	11	37181689	11
N60	35377480	14	32915680	14	7922	34085	35273534	14	34516566	13	35352260	13
N70	34736361	17	30820342	16	5282	49513	33831288	17	33265710	16	34512008	16
N80	33525000	19	30454629	19	2955	74745	32544483	20	32675211	19	34293629	18
N90	29519818	22	24474386	22	1437	124200	62672	83	31676098	21	32760752	21
N100	1000	1841	207	15020	206	249768	1000	4753	45470	144	723	202
N_count	1306000	0	3005762	0	0	0	1454500	0	13000	0	335002	0
Gaps	2612	0	34581	0	0	0	2909	0	130	0	672	0
